# Supplementary material for: Genome-wide identification and in-silico characterization of phytopathogenic Taf14 gene in Fusarium oxysporum fungus, and fungicide repurposing
Source: PLoS One. 2025 Jul 2;20(7):e0326632. doi: 10.1371/journal.pone.0326632 (PMC12221007; doi:10.1371/journal.pone.0326632)
Supplement: S1 Text — S1 Fig. GO pathways of BcTaf14 and projected FoTaf14 proteins. The color sequence Pink (0.4–0.49) <Past (0.5–0.59) <Green (0.6–0.69) <Yellow (0.7–0.79) <Orange (0.8–0.89) <Red (0.9–1.0) represents the lower to higher scores. S2 Fig. 3D structure of BcTaf14 and predicted FoTaf14 proteins. The SWISS-MODEL web tool is employed to predict 3D protein models with a GMQE score of at least 0.8 and a sequence identity of at least 90%. S3 Fig. Ramachandran plot of BcTaf14 and projected FoTaf14 proteins for the validation of their 3D models. Residues of these proteins have been present in most favored regions [A, B, L] ≈90%. S1 File. FoTaf14 gene expression analysis data. (ZIP) [file pone.0326632.s001.zip › Supplementary_File_1.xlsx]

## Sheet: Sheet1
FoTaf14 gene expression analysis data
		Wild Type				Mutant Type
	GSM1434857	GSM1434858	GSM1434859	Av WT	GSM1434860	GSM1434861	GSM1434862	Av MT	FoldChang	Log2FC	Pcal	Padj	Up/Down	Sig/Non-sig
7631	4470.19	4000.18	2621.88	3697.41	10201.7	10932.7	7584.4	9572.91	2.58908	1.37244	0.0046922	0.0184704	Up	Sig
7632	18828.8	19588.2	12205.7	16874.2	12910.1	11252.1	9743.33	11301.8	0.66977	-0.578263	0.0410937	0.0479426	Down	Sig
7633	4.90908	3.78737	4.76068	4.48571	2.51754	2.96027	2.25169	2.5765	0.574379	-0.799925	0.0360121	0.0479426	Down	Sig
7634	4.93398	3.80651	4.77491	4.50514	9.64742	9.53399	4.96684	8.04941	1.78672	0.837313	0.0863328	0.0863328	Up	Non-sig
7635	43.3728	33.3813	30.0579	35.604	3917	3260.61	2606.25	3261.29	91.5989	6.51726	0.00660762	0.0184704	Up	Sig
7636	2069.91	2529.55	1283.23	1960.9	7549.05	5939.68	5148.73	6212.49	3.16818	1.66366	0.0105545	0.0184704	Up	Sig
7637	6021.66	5193.87	3920.67	5045.4	9421.13	10184	9216.67	9607.27	1.90416	0.929157	0.0081019	0.0184704	Up	Sig
GEO GSE59311								Av WT	Av MT	FoldChang	Log2FC	Pcal	Padj	Up/Down	Sig/Non-sig
				FDR online calculator: Paste Pcal and calculate			FoTaf14a	3697.41	9572.91	2.58908	1.37244	0.0046922	0.0184704	Up	Sig
							FoTaf14d	16874.2	11301.8	0.66977	-0.578263	0.0410937	0.0479426	Down	Sig
				Pcal: tTest			FoTaf14f	4.48571	2.5765	0.574379	-0.799925	0.0360121	0.0479426	Down	Sig
							FoTaf14b	4.50514	8.04941	1.78672	0.837313	0.0863328	0.0863328	Up	Non-sig
				FoldChang: MT/WT			FoTaf14c	35.604	3261.29	91.5989	6.51726	0.00660762	0.0184704	Up	Sig
							FoTaf14e	1960.9	6212.49	3.16818	1.66366	0.0105545	0.0184704	Up	Sig
				Log2FC: =log, base (2), FC			FoTaf14g	5045.4	9607.27	1.90416	0.929157	0.0081019	0.0184704	Up	Sig
				Up: FC>1, Down: FC<1						FoldChang
									FoTaf14a	2.58908
				Sig: Padj<0.05, Non-sig: Padj>.05					FoTaf14d	0.66977
									FoTaf14f	0.574379
									FoTaf14b	1.78672
									FoTaf14c	91.5989
									FoTaf14e	3.16818
									FoTaf14g	1.90416
